# Supplementary material for: Identification of crucial genes in abdominal aortic aneurysm by WGCNA
Source: PeerJ. 2019 Oct 8;7:e7873. doi: 10.7717/peerj.7873 (PMC6788446; doi:10.7717/peerj.7873)
Supplement: Supplemental Information 3 [file peerj-07-7873-s003.r]

install.packages("WGCNA")
install.packages("stringr")
install.packages(c("AnnotationDbi","impute","GO.db","preprocessCore"))
install.packages("AnnotationDbi")
if (!requireNamespace("BiocManager", quietly = TRUE))
  install.packages("BiocManager")
BiocManager::install("AnnotationDbi", version = "3.8")

if (!requireNamespace("BiocManager", quietly = TRUE))
  install.packages("BiocManager")
BiocManager::install("impute", version = "3.8")

if (!requireNamespace("BiocManager", quietly = TRUE))
  install.packages("BiocManager")
BiocManager::install("GO.db", version = "3.8")

#set workdictionary
setwd('D:\\Bioinformatics\\WGCNA\\WGCNA')
# The following setting is important, do not omit. 
options(stringsAsFactors = FALSE); 
expro=read.csv('normalize.txt',sep = '\t',row.names = 1) 
dim(expro)
m.vars=apply(expro,1,var) 
expro.upper=expro[which(m.vars>quantile(m.vars, probs = seq(0, 1, 0.25))[4]),]
dim(expro.upper) 
write.table(expro.upper,file="geneInput_variancetop0.25.txt",sep='\t ',quote=F,row.names=T)
datExpr0=as.data.frame(t(expro.upper));
library(WGCNA)
gsg = goodSamplesGenes(datExpr0, verbose = 3); 
gsg$allOK
#optional
if (!gsg$allOK)
{
  # Optionally, print the gene and sample names that were removed: 
  if (sum(!gsg$goodGenes)>0)
    printFlush(paste("Removing genes:", paste(names(datExpr0)[! gsg$goodGenes], collapse = ", ")));
  if (sum(!gsg$goodSamples)>0)
    printFlush(paste("Removing samples:", paste(rownames(datExpr0)[! gsg$goodSamples], collapse = ", ")));
  # Remove the offending genes and samples from the data: datExpr0 = datExpr0[gsg$goodSamples, gsg$goodGenes]
}


sampleTree = hclust(dist(datExpr0), method = "average");
# Plot the sample tree: Open a graphic output window of size 12 by 9 inches
# The user should change the dimensions if the window is too large or too small.
sizeGrWindow(12,9)
#pdf(file = "Plots/sampleClustering.pdf", width = 12, height = 9); 
par(cex = 0.45);
par(mar = c(0,4,2,0))
plot(sampleTree, main = "Sample clustering to detect outliers", sub="", xlab="",
     cex.lab = 1.5, cex.axis = 1.5, cex.main = 2)
# Plot a line to show the cut
abline(h = 65, col = "red"); 
# Determine cluster under the line
clust = cutreeStatic(sampleTree, cutHeight = 5050000, minSize = 10) 
table(clust)

# clust 1 contains the samples we want to keep. 
keepSamples = (clust==1)  
datExpr = datExpr0[keepSamples, ] 
dim(datExpr0)
dim(datExpr)
nGenes = ncol(datExpr)
nSamples = nrow(datExpr)


# Re-cluster samples
dim(datExpr)
sampleTree2 = hclust(dist(datExpr), method = "average")
sizeGrWindow(12,9)
#pdf(file = "Plots/sampleClustering.pdf", width = 12, height = 9); 
par(cex = 0.45);
par(mar = c(0,4,2,0))
pdf(file = "Plots/sampleClustering.pdf", width = 12, height = 9);
plot(sampleTree2, main = "Sample clustering to detect outliers", sub="", xlab="",
     cex.lab = 1.5, cex.axis = 1.5, cex.main = 2)


 
library(WGCNA)
# The following setting is important, do not omit. 
options(stringsAsFactors = FALSE);
# Allow multi-threading within WGCNA. At present this call is necessary.
# Any error here may be ignored but you may want to update WGCNA if you see one.
# Caution: skip this line if you run RStudio or other third-party R environments.
# See note above. 
enableWGCNAThreads(8)
# Load the data saved in the first part  
lnames = load(file = "G-01-dataInput.RData");
#The variable lnames contains the names of loaded variables.
lnames 

# Choose a set of soft-thresholding powers  
powers = c(c(1:10), seq(from = 12, to=20, by=2)) # Call the network topology analysis function
sft = pickSoftThreshold(datExpr, powerVector = powers, verbose = 5)
# Plot the results:
sizeGrWindow(9, 5) 
par(mfrow = c(1,2)); 
cex1 = 0.9;
# Scale-free topology fit index as a function of the soft- thresholding power
plot(sft$fitIndices[,1], -sign(sft$fitIndices[,3])*sft$fitIndices[, 2],
     xlab="Soft Threshold (power)",ylab="Scale Free Topology Model Fit,signed R^2",type="n",
     main = paste("Scale independence"));
text(sft$fitIndices[,1], -sign(sft$fitIndices[,3])*sft$fitIndices[, 2],
     labels=powers,cex=cex1,col="red");
# this line corresponds to using an R^2 cut-off of h 
abline(h=0.90,col="red") 
sft$powerEstimate
Spower=sft$powerEstimate
# Mean connectivity as a function of the soft-thresholding power 
plot(sft$fitIndices[,1], sft$fitIndices[,5],
xlab="Soft Threshold (power)",ylab="Mean Connectivity", type="n",
main = paste("Mean connectivity"))
text(sft$fitIndices[,1], sft$fitIndices[,5], labels=powers, cex=cex1,col="red")
ADJ1=abs(cor(datExpr,use="p"))^Spower
# When you have relatively few genes (<5000) use the following code 
k=as.vector(apply(ADJ1,2,sum, na.rm=T))
# When you have a lot of genes use the following code 
k=softConnectivity(datE=datExpr,power=Spower)
# Plot a histogram of k and a scale free topology plot 
sizeGrWindow(10,5)
par(mfrow=c(1,2)) 
hist(k)
scaleFreePlot(k, main="Check scale free topology\n")


softPower = Spower;
adjacency = adjacency(datExpr, power = softPower)


TOM = TOMsimilarity(adjacency);
dissTOM = 1-TOM


geneTree = hclust(as.dist(dissTOM), method = "average"); 
# Plot the resulting clustering tree (dendrogram) sizeGrWindow(12,12)
plot(geneTree, xlab="", sub="", main = "Gene clustering on TOM-based dissimilarity",
     labels = FALSE, hang = 0.04);


minModuleSize = 30;
# Module identification using dynamic tree cut:
dynamicMods = cutreeDynamic(dendro = geneTree, distM = dissTOM,
                            deepSplit = 2, pamRespectsDendro =FALSE,
                            minClusterSize = minModuleSize);

table(dynamicMods)
dynamicColors = labels2colors(dynamicMods) 
table(dynamicColors)

sizeGrWindow(8,12)
plotDendroAndColors(geneTree, dynamicColors, "Dynamic Tree Cut",
                    dendroLabels = FALSE, hang = 0.03, addGuide = TRUE, guideHang = 0.05,
                    main = "Gene dendrogram and module colors")


MEList = moduleEigengenes(datExpr, colors = dynamicColors)
MEs = MEList$eigengenes
MEDiss = 1-cor(MEs);
# Cluster module eigengenes
METree = hclust(as.dist(MEDiss), method = "average"); 
# Plot the result
sizeGrWindow(7, 6)
plot(METree, main = "Clustering of module eigengenes", 
     xlab = "", sub = "")


MEDissThres = 0.25 
#abline=0.25 
abline(h=MEDissThres, col = "red")
merge = mergeCloseModules(datExpr, dynamicColors, cutHeight = MEDissThres, verbose = 3)
# The merged module colors 
mergedColors = merge$colors;
# Eigengenes of the new merged modules:
mergedMEs = merge$newMEs;

sizeGrWindow(12, 9)
#pdf(file = "Plots/geneDendro-3.pdf", wi = 9, he = 6) 
plotDendroAndColors(geneTree, cbind(dynamicColors, mergedColors),
c("Dynamic Tree Cut", "Merged dynamic"), dendroLabels = FALSE, hang = 0.03, addGuide = TRUE, guideHang = 0.05)
#dev.off()


# Rename to moduleColors 
moduleColors = mergedColors

colorOrder = c("grey", standardColors(50));  
moduleLabels = match(moduleColors, colorOrder)-1; 
MEs = mergedMEs;
# Save module colors and labels for use in subsequent parts 
save(MEs, moduleLabels, moduleColors, geneTree, file = "G-02-networkConstruction-StepByStep.RData")

# Select module 
table(mergedColors)
module = "yellow";  #manually enter colors of each module and then run the rest of the code every time you change the module color 
# Select module probes 
probes = names(datExpr)
inModule = (moduleColors==module); 
modProbes = probes[inModule];
IMConn = softConnectivity(datExpr[, modProbes],power=Spower); 
dat1=datExpr[inModule]
datExp_IMConn <-data.frame(IMConn,t(dat1)) 
datExp_IMConn=data.frame(datExp_IMConn)
write.table(datExp_IMConn,
            file =paste("Intramodule_connectivity-",module," .txt"),sep='\t')

nTop = 1000;
top = (rank(-IMConn) <= nTop)
dat2=t(datExp_IMConn) 
dat2<-data.frame(dat2) 
dat3<-dat2[top]
dat3<-t(dat3)
dat3<-data.frame(dat3) 
write.table(dat3,
            file = paste("Intramodule_connectivity-",module,"- top1000.txt"),sep='\t')


# Calculate topological overlap anew: this could be done more efficiently by saving the TOM
# calculated during module detection, but let us do it again here. 
dissTOM = 1-TOMsimilarityFromExpr(datExpr, power = Spower); 
# Transform dissTOM with a power to make moderately strong connections more visible in the heatmap
plotTOM = dissTOM^Spower;
# Set diagonal to NA for a nicer plot 
diag(plotTOM) = NA;
# Call the plot function 
sizeGrWindow(9,9)
TOMplot(plotTOM, geneTree, moduleColors, main = "Network heatmap plot, all genes")


setwd('D:\\Bioinformatics\\WGCNA\\WGCNA');  # Load the WGCNA package
library(WGCNA)
# The following setting is important, do not omit. 
options(stringsAsFactors = FALSE);
# Load the expression and trait data saved in the first part 
lnames = load(file = "GBM-01-dataInput.RData");
lnames = load(file = "G-01-dataInput.RData");
#The variable lnames contains the names of loaded variables. 
lnames
# Load network data saved in the second part.
lnames = load(file = "GBM-02-networkConstruction-StepByStep.RData"); 
lnames = load(file = "G-02-networkConstruction-StepByStep.RData"); 
lnames


# Recalculate topological overlap if needed
TOM = TOMsimilarityFromExpr(datExpr, power = Spower); 
# Select mbodules
modules = c("turquoise"); 
# Select module probes probes = names(datExpr)
inModule = is.finite(match(moduleColors, modules)); 
modProbes = probes[inModule];
modGenes = modProbes;
# Select the corresponding Topological Overlap 
modTOM = TOM[inModule, inModule]; 
dimnames(modTOM) = list(modProbes, modProbes)


  nTop = 1000;

IMConn = softConnectivity(datExpr[, modProbes]); 
top = (rank(-IMConn) <= nTop)

# Export the network into edge and node list files Cytoscape can read

cyt = exportNetworkToCytoscape(modTOM[top, top],
                               edgeFile = paste("CytoscapeInput- edges-", paste(modules, collapse="-"), ".txt", sep=""),
                               nodeFile = paste("CytoscapeInput- nodes-", paste(modules, collapse="-"), ".txt", sep=""),
                               weighted = TRUE, threshold = 0.02, nodeNames = modProbes, altNodeNames = modGenes,
                               nodeAttr = moduleColors[inModule])
