# Supplementary material for: Identification of crucial genes in abdominal aortic aneurysm by WGCNA
Source: PeerJ. 2019 Oct 8;7:e7873. doi: 10.7717/peerj.7873 (PMC6788446; doi:10.7717/peerj.7873)
Supplement: Supplemental Information 6 [file peerj-07-7873-s006.xlsx]

## Sheet: Sheet1
TableS-1 Top 10 down & up regulated DEGs
Down-regulated				Up-regulated
Gene ID	Gene symbol	Official full name	Fold Change ratio (AAA/Normal)	Gene ID	Gene symbol	Official full name	Fold Change ratio(AAA/Normal)
5507	PPP1R3C	protein phosphatase 1 regulatory subunit 3C	0.34	3040	HBA2	hemoglobin subunit alpha 2	2.94
4499	MT1M	metallothionein 1M	0.38	3043	HBB	hemoglobin subunit beta	2.9
4856	CCN3	cellular communication network factor 3	0.39	2354	FOSB	FosB proto-oncogene, AP-1 transcription factor subunit	2.71
4774	NFIA	nuclear factor I A	0.4	1236	CCR7	C-C motif chemokine receptor 7	2.04
10231	RCAN2	regulator of calcineurin 2	0.41	4318	MMP9	matrix metallopeptidase 9	2.03
4128	MAOA	monoamine oxidase A	0.41	6348	CCL3	C-C motif chemokine ligand 3	2.02
124	ADH1A	alcohol dehydrogenase 1A (class I), alpha polypeptide	0.41	3553	IL1B	interleukin 1 beta	2.01
11341	SCRG1	stimulator of chondrogenesis 1	0.42	150094	SIK1	salt inducible kinase 1	1.96
4501	MT1X	metallothionein 1X	0.42	7351	UCP2	uncoupling protein 2	1.93
2487	FRZB	frizzled related protein	0.43	2219	FCN1	ficolin 1	1.92
