# Supplementary material for: Identification of crucial genes in abdominal aortic aneurysm by WGCNA
Source: PeerJ. 2019 Oct 8;7:e7873. doi: 10.7717/peerj.7873 (PMC6788446; doi:10.7717/peerj.7873)
Supplement: Supplemental Information 10 [file peerj-07-7873-s010.xlsx]

## Sheet: Sheet1
TableS5 Top 10 KEGG pathways of black, red and turquoise module in AAA condition
KEGG ID	KEGG pathways	Count	-logP
Black
hsa04640	Hematopoietic cell lineage	14	11.17
hsa04060	Cytokine-cytokine receptor interaction	13	4.92
hsa05340	Primary immunodeficiency	11	11.81
hsa04514	Cell adhesion molecules (CAMs)	11	5.52
hsa05166	HTLV-I infection	10	2.74
hsa04662	B cell receptor signaling pathway	9	6.13
hsa04660	T cell receptor signaling pathway	9	4.9
hsa04672	Intestinal immune network for IgA production	8	6.17
hsa04650	Natural killer cell mediated cytotoxicity	7	2.66
hsa04062	Chemokine signaling pathway	7	1.78
Red
hsa04510	Focal adhesion	10	4.25
hsa04270	Vascular smooth muscle contraction	8	4.25
hsa04810	Regulation of actin cytoskeleton	8	2.7
hsa05414	Dilated cardiomyopathy	6	3.14
hsa04512	ECM-receptor interaction	6	3.07
hsa05410	Hypertrophic cardiomyopathy (HCM)	5	2.36
hsa04022	cGMP-PKG signaling pathway	5	1.34
hsa05412	Arrhythmogenic right ventricular cardiomyopathy (ARVC)	4	1.71
hsa04530	Tight junction	4	1.42
Turquoise
hsa04060	Cytokine-cytokine receptor interaction	36	2.37
hsa04062	Chemokine signaling pathway	34	3.86
hsa04145	Phagosome	26	2.66
hsa05152	Tuberculosis	26	1.74
hsa04380	Osteoclast differentiation	25	3.16
hsa05010	Alzheimer's disease	25	1.75
hsa05016	Huntington's disease	25	1.15
hsa04142	Lysosome	21	2.2
hsa05012	Parkinson's disease	21	1.48
hsa00190	Oxidative phosphorylation	20	1.48
